# Supplementary material for: Diagnostic Accuracy of Apparent Diffusion Coefficient and 123I-Metaiodobenzylguanidine for Differentiation of Multiple System Atrophy and Parkinson’s Disease
Source: PLoS One. 2013 Apr 17;8(4):e61066. doi: 10.1371/journal.pone.0061066 (PMC3629185; doi:10.1371/journal.pone.0061066)
Supplement: Table S1 — Demographic and clinical data of the study participants with short disease duration undergoing ADC test. (XLSX) [file pone.0061066.s002.xlsx]

## Sheet: Table S1 
Table S1. Demographic and clinical data of the study participants with short disease duration undergoing ADC test
	PD (n=35)	MSA-P (n=12)	P
Age at study enrollment, Y [SD]	64.1 [11.4]	66.1 [8.7]	0.59
Male, n [%]	12 [34.3]	4 [33.3]	1
Age of onset, Y [SD]	62.2 [11.4]	63.7 [9.1]	0.732
Disease duration, Y [SD]	1.9 [0.9]	2.4 [0.7]	0.092
Disease severity, n [%]	H-Y ≤ 3, 34 [97.1]	Physically independent, 9 [75.0]	NA
	H-Y ≥ 4, 1 [2.9]	Aid-requiring, 3 [25.0]
Motor examination, mean [SD]	UPDRS III, 20.4 [7.1]	UMSARS II, 26.2 [8.3]	NA
Phenotype, akinetic-rigid n [%]	25 [71.4]	12 [100]	NA
L-DOPA equivalent dose, mg [range]	165 [0-600]	392 [0-900]	NA
L-DOPA dose, mg [range]	102 [0-600]	344 [0-600]	NA
Orthostatic hypotension, n [%]	5 [14.3]	6 [50.0]	0.02
