# Supplementary material for: Diagnostic Accuracy of Apparent Diffusion Coefficient and 123I-Metaiodobenzylguanidine for Differentiation of Multiple System Atrophy and Parkinson’s Disease
Source: PLoS One. 2013 Apr 17;8(4):e61066. doi: 10.1371/journal.pone.0061066 (PMC3629185; doi:10.1371/journal.pone.0061066)
Supplement: Table S2 — Demographic and clinical data of the study participants with short disease duration undergoing MIBG test. (XLSX) [file pone.0061066.s003.xlsx]

## Sheet: Table S2 
Table S2. Demographic and clinical data of the study participants with short disease duration undergoing MIBG test
	PD (n=44)	MSA-P (n=13)	P
Age at study enrollment, Y [SD]	65.1 [11.0]	66.7 [9.1]	0.703
Male, n [%]	17 [38.6]	6 [46.2]	0.751
Age of onset, Y [SD]	62.7 [10.8]	64.5 [9.3]	0.549
Disease duration, Y [SD]	1.9 [0.9]	2.4 [0.7]	0.105
Disease severity, n [%]	H-Y ≤ 3, 42 [95.5]	Physically independent, 9 [69.2]	NA
	H-Y ≥ 4, 2 [4.5]	Aid-requiring, 4 [30.8]
Motor examination, mean [SD]	UPDRS III, 19.8 [7.3]	UMSARS II, 26.2 [8.3]	NA
Phenotype, akinetic-rigid n [%]	34 [77.3]	13 [100]	NA
L-DOPA equivalent dose, mg [range]	249 [0-915]	415 [0-900]	NA
L-DOPA dose, mg [range]	165 [0-600]	385 [0-700]	NA
Orthostatic hypotension, n [%]	5 [11.4]	6 [46.2]	0.012
