# Supplementary material for: Diagnostic Accuracy of Apparent Diffusion Coefficient and 123I-Metaiodobenzylguanidine for Differentiation of Multiple System Atrophy and Parkinson’s Disease
Source: PLoS One. 2013 Apr 17;8(4):e61066. doi: 10.1371/journal.pone.0061066 (PMC3629185; doi:10.1371/journal.pone.0061066)
Supplement: Table S3 — Correlation between putaminal diffusivity and clinical factors (disease duration, severity, age, and sex) in patient with MSA-P. (XLSX) [file pone.0061066.s004.xlsx]

## Sheet: Table S3
Table S3. Correlation between putaminal diffusivity and clinical factors (disease duration, severity, age, and sex) in patient with MSA-P
	F	P	Partial eta squared
Disease duration (year)	1.482	0.242	0.09
Disease severity (aid-requiring/physically independent)	0.89	0.36	0.056
Age at examination (years old)	4.733	0.046	0.24
Sex (female/male)	0.037	0.85	0.002
