# Supplementary material for: Diagnostic Accuracy of Apparent Diffusion Coefficient and 123I-Metaiodobenzylguanidine for Differentiation of Multiple System Atrophy and Parkinson’s Disease
Source: PLoS One. 2013 Apr 17;8(4):e61066. doi: 10.1371/journal.pone.0061066 (PMC3629185; doi:10.1371/journal.pone.0061066)
Supplement: Table S4 — Correlation between MIBG H/M ratio and clinical factors (disease duration, severity, age and sex) in patient with PD. (XLSX) [file pone.0061066.s005.xlsx]

## Sheet: Table S4
Table S4. Correlation between MIBG H/M ratio and clinical factors (disease duration, severity, age and sex) in patient with PD
	F	P	Partial eta squared
Disease duration (year)	13.09	< 0.001	0.104
Disease severity (H-Y ≥ 4/H-Y ≤ 3)	1.438	0.233	0.013
Age at examination (years old)	7.917	0.006	0.065
Sex (female/male)	0.336	0.563	0.003
